# Supplementary material for: StralSV: assessment of sequence variability within similar 3D structures and application to polio RNA-dependent RNA polymerase
Source: BMC Bioinformatics. 2011 Jun 2;12:226. doi: 10.1186/1471-2105-12-226 (PMC3121648; doi:10.1186/1471-2105-12-226)
Supplement: Additional file 2 — StralSV-RdRp_Suppl_Table1. Dominant residues and functional annotations taken from the literature. [file 1471-2105-12-226-S2.XLS]

## Sheet: D238
Suppl. Table 1. Dominant (frequency >90%) residues and functional annotations (when known) for StralSV analysis of poliovirus RdRp.
Position	Dominant Residue	Polio Residue	Structural and Functional Annotations	Literature Citations
3	I
13	G
15	P
20	P
22	K
23	T
24	K
25	L
27	P
34	F		anchors N-terminal strand; interface II residue	[25] Hobson 2001
40	P
41	A
43	L
47	D		essential for viability	[23] O'Reilley 1998; [26] Diamond 1994
48	P
49	R		essential for viability	[23] O'Reilley 1998; [26] Diamond 1994
50	L
51	K		mutation results in temperature sensitivity; mutation prevents viral RNA accumulation	[23] O'Reilley 1998, [26] Diamond 1994; [27] Marcotte 2007
59	F
60	S
61	K		essential for viability	[23] O'Reilley 1998; [24] Xu 2003; [28] Richards 1996
64	G		fidelity; ribavirin resistance	[18] Pfeiffer 2003; [27] Marcotte 2007; [29] Gohara 2000
79	K	D	domain-interface residue	[26] Diamond 1994; [27] Marcotte 2007
80	E	H	domain-interface residue	[26] Diamond 1994; [27] Marcotte 2007
85	L
88	L
89	D		binds divalent cation	[26] Diamond 1994; [27] Marcotte 2007; [23] O'Reilley 1998
103	G
106	G
107	L
117	G
119	P
124	G
146	D
147	Y		essential for viability	[23] O'Reilley 1998
158	K		rNTP binding and positioning of template overhang	[24] Xu 2003
161	E		highly conserved -- function not specified	[30] Lesburg 1999; [24] Xu 2003
167	K		contacts phosphate of incoming nucleotide	[29] Gohara 2000
171	G
174	R		contacts phosphate of incoming nucleotide	[22] Bruenn 2003; [24] Xu 2003; [29] Gohara 2000
203	G
207	G
233	D		coordinates catalytically essential metals; binds metal ion; active site residue	[23] O'Reilley 1998; [21] Hansen 1997, [24] Xu 2003, Genbank; [31] Burns 1989
238	D		discriminates d/NTPs; hydrogen bonds with N297; involved in nucleotide selection: couples binding of nucleotide with correct sugar configuration; active site residue	[23] O'Reilley 1998; [21] Hansen 1997, [24] Xu 2003, Genbank; [29] Gohara 2000
259	G
289	G		putatively binds to nucleic acid; active site residue	[23] O'Reilley 1998; [24] Xu 2003; Genbank
355	T
357	A
358	D		mutation results in loss of uridylylation	[27] Marcotte 2007
359	K		mutation results in loss of uridylylation	[23] O'Reilley 1998; [27] Marcotte 2007
386	F
461	F
