# Supplementary material for: StralSV: assessment of sequence variability within similar 3D structures and application to polio RNA-dependent RNA polymerase
Source: BMC Bioinformatics. 2011 Jun 2;12:226. doi: 10.1186/1471-2105-12-226 (PMC3121648; doi:10.1186/1471-2105-12-226)
Supplement: Additional file 3 — StralSV-RdRp_Suppl_Table2. Effect of window_size on selections of fragments and sequence variability for position D238. [file 1471-2105-12-226-S3.XLS]

## Sheet: D238
Suppl. Table 2. Effect of window_size on selection of fragments and sequence variability in SCOP-categorized structure fragments at position D238. Column/row labels: PDB: all templates selected by StralSV from PDB; e.8: templates selected from PDB with SCOP classification e.8; not e.8: templates selected from PDB with SCOP identity that is other than e.8; avg LGA_S: average of LGA_S scores for in…
Position: D238
window size		window 90				window 80				window 70				window 50
classification	PDB	e.8 1	not e.8		PDB	e.8	not e.8		PDB	e.8	not e.8		PDB	e.8	not e.8
avg LGA_S		82.11	70.58			76.16				80.05				88.74
avg seq_ID		25.8798	14.1			23.04				22.26				29.36
avg R-Rs/template		63	44			48				43				32
# PDB/SCOP_IDs	275	117	1		261	113	0		260	111	0		207	79	0
# SCOP categories		2	1			2	0			3	0			1	0
AA: (below)
A
C
D	267	116	1		256	112			255	111			207	79
E	4	1			5	1			2
F
G
H
I
K
L
M
N
P
Q
R
S
T
V
W
Y	4								3
X
1	Types of e.8 templates included in e.8 of this study: e.8.1.1, e.8.1.2, e.8.1.4, e.8.1.6
