# Supplementary material for: StralSV: assessment of sequence variability within similar 3D structures and application to polio RNA-dependent RNA polymerase
Source: BMC Bioinformatics. 2011 Jun 2;12:226. doi: 10.1186/1471-2105-12-226 (PMC3121648; doi:10.1186/1471-2105-12-226)
Supplement: Additional file 4 — StralSV-RdRp_Suppl_Table3. Effect of window_size on selections of fragments and sequence variability for position N297. [file 1471-2105-12-226-S4.XLS]

## Sheet: N297_transpose
Suppl. Table 3. Effect of window_size on sequence variability in SCOP-categorized structure fragments at position N297. For column headings see Suppl. Table 2.
Position: N297
window size		window 90				window 80				window 70				window 50
classification	PDB	e.8	not e.8		PDB	e.8	not e.8		PDB	e.8	not e.8		PDB	e.8	not e.8
avg LGA_S		72.3045	58.7578			75.4208	57.7948			72.165	61.2461			83.8625	62.5468
avg seq_ID		23.1635	6.25444			27.3123	6.24269			22.3942	6.87145			28.5068	7.75555
avg R-Rs/template		54	9			51	35			37	31			29	24
# PDB/SCOP_IDs	397	195	9		572	160	160		837	191	289		671	117	197
# SCOP categories		3	7			4	29			4	58			4	86
AA : (below)
A					1	1			12	2	6		75		34
C	6		2		8		3		21		13		1		1
D					1				6		1		14		11
E					3		1		10		7		12		2
F	111	78	3		67	42 1	5		103	72	3		7		1
G	44	32			44	32			55	32	2		49	32	1
H	7	5	1		14	5	8		27	5	14		23		5
I	1		1		19		9		44		21		16		9
K					2		2		3		3		23		12
L					11		5		29		15		45		14
M					2		2		1		1		2		2
N	224	80			224	80			222	79	1		244	81	18
P													10		10
Q					15		14		12		10		45		19
R					82		49		161		108 2		35		23
S	1								2				4		1
T	1				15		4		43	1	16		13	4	4
V					54		50		70		59 3		33		23
W									3		3		4		1
Y	2		2		10		8		13		5		16		6
X									1		1
1x	All F297 are HIV1.
2x	108 of R297 are described by scop as "nuclear receptor ligand-binding domain"
3x	59 of V297 are described by scop as " RbcX-like"
