# Supplementary material for: StralSV: assessment of sequence variability within similar 3D structures and application to polio RNA-dependent RNA polymerase
Source: BMC Bioinformatics. 2011 Jun 2;12:226. doi: 10.1186/1471-2105-12-226 (PMC3121648; doi:10.1186/1471-2105-12-226)
Supplement: Additional file 5 — StralSV-RdRp_Suppl_Table4. Effect of window_size on selections of fragments and sequence variability for position D328. [file 1471-2105-12-226-S5.XLS]

## Sheet: Sheet1
Suppl. Table 4. Effect of window_size on sequence variability in SCOP-categorized structure fragments at position D328. For column headings see Suppl. Table 2.
Position: D328
window size		window 90				window 80				window 70				window 50
classification	PDB	e.8	not e.8		PDB	e.8	not e.8		PDB	e.8	not e.8		PDB	LGA > e.8 1	e.8	not e.8
avg LGA_S		79.285	66.864			81.6681	58.6396			83.9601	63.3249			100	84.42	74.18
avg seq_ID		29.2569	21.79			28.8615	7.07941			30.7347	8.39265			100	34.78	24.32
avg R-Rs/template		60	53			53	34			42	32			50	35	27
# PDB/SCOP_ID	277	119	1		304	124	17		333	120	34		230	2	73	1
# categories		3	1			3	10			3	15			1	3	1
AA: (below)
A									3		2
C
D	274	119	1		278	124	1		270	120	1		226	2	73	1
E
F
G	2				2				3				2
H													1
I					2		2		2		1
K					4		4		3		3
L					13		9		34		21 2
M
N					1		1		1		1
P									3
Q
R
S
T													1
V	1				4				14		5 3
W
Y
X
1x	This exact match to a non-e.8 SCOP_ID is "b.47.1.4, viral cysteine protease of trypsin fold".
	This is a component of an e.8 protein but was selected here because its corresponding
	e.8 protein (poliovirus) was not selected at window 50.
2x	Biotin holoenzyme synthetase (12), Ohr/OsmC resistance proteins (7), Acetyl-CoA synthetase-like (2)
3x	DNApolymerase beta, N-terminal domain (3), NTF2-like (2)
