# Supplementary material for: StralSV: assessment of sequence variability within similar 3D structures and application to polio RNA-dependent RNA polymerase
Source: BMC Bioinformatics. 2011 Jun 2;12:226. doi: 10.1186/1471-2105-12-226 (PMC3121648; doi:10.1186/1471-2105-12-226)
Supplement: Additional file 6 — StralSV-RdRp_Suppl_Table5. Effect of window_size on selections of fragments and sequence variability for position L374. [file 1471-2105-12-226-S6.XLS]

## Sheet: Sheet1
Suppl. Table 5. Effect of window_size on sequence variability in SCOP-categorized structure fragments at position L374. Hits with average LGA_S=100 corresponded to SCOP family b.47.1.4, Viral Cysteine Protease of Trypsin Fold, comprising PDB structures of a fusion protein consisting of a viral protease and the RdRp. For column headings see Suppl. Table 2.
Position: L374
window size		window 90				window 80				window 70				window 50
classification	PDB	e.8	not e.8		PDB	e.8	not e.8		PDB	e.8	not e.8		PDB	e.8	not e.8
avg LGA_S		77.8305	100			82.41	86.06			82.99	88.48			82.9986	100
avg seq_ID		31.0348	100			31.19	74.07			36.7	75.56			41.2258	100
avg R-Rs/template		63.1429	90			56	63			49	57			33	50
# PDB/SCOP_ID	212	77	2		216	80	3		216	83	3		144	59	2
# categories		1	1			1	2			2	2			1	1
AA: (below)
A
C	149	42			149	42			149	41			91	28
D
E
F
G
H
I
K
L	62	35	2		67	38	3		65	41	3		52	31	2
M										1
N
P
Q
R
S
T
V
W
Y
X	1								1				1
