# Supplementary material for: StralSV: assessment of sequence variability within similar 3D structures and application to polio RNA-dependent RNA polymerase
Source: BMC Bioinformatics. 2011 Jun 2;12:226. doi: 10.1186/1471-2105-12-226 (PMC3121648; doi:10.1186/1471-2105-12-226)
Supplement: Additional file 7 — StralSV-RdRp_Suppl_Table6. Effect of window_size on selections of fragments and sequence variability for position H398. [file 1471-2105-12-226-S7.XLS]

## Sheet: Sheet1
Suppl. Table 6. Effect of window_size on sequence variability in SCOP-categorized structure fragments at position H398. For column headings see Suppl. Table 2.
Position: H398
window size		window 90				window 80				window 70				window 50
classification	PDB	e.8	not e.8		PDB	e.8	not e.8		PDB	e.8	not e.8		PDB	e.8	not e.8
avg LGA_S		79.1499	55.16			84.6096	56.7426			78.8691	59.39			94.021	61.4544
avg seq_ID		32.893	5.36			32.4625	8.31875			33.2669	7.37641			56.1181	6.94478
avg R-Rs/template		65.0494	36			58.175	35.625			43.5	32.1729			43	25
# PDB/SCOP_ID	216	79	1		421	80	48		964	68	376		462	36	182
# categories		2	1			1	16			2	80			1	55
AA: (below)
A	1				10				49		11		109		11
C									2		1
D									3		1		4
E	11	10	1		20	10	10		72	10	48		38	10	14
F	2				6	1			14		6		7		6
G									1				6		4
H	19	14			19	14			25	14	2		23	14	4
I	11				53		7		89		31		9		7
K					8		7		80		61		36		20
L	155	52			184	52	15		240	41	77		40	9	13
M									22		7		11		9
N									5		2		69		54
P					1				2		1
Q					10				11				11		8
R					2		2		15		13		34		11
S					1		1		19		9		21		10
T	3				23		5		75		32		4
V	3				68		1		218		65		30		11
W									6		6
Y	11	3			13	3			16	3	3		10	3
X					3
