# Supplementary material for: StralSV: assessment of sequence variability within similar 3D structures and application to polio RNA-dependent RNA polymerase
Source: BMC Bioinformatics. 2011 Jun 2;12:226. doi: 10.1186/1471-2105-12-226 (PMC3121648; doi:10.1186/1471-2105-12-226)
Supplement: Additional file 8 — StralSV-RdRp_Suppl_Table7. Effect of window_size on selections of fragments and sequence variability for position H413. [file 1471-2105-12-226-S8.XLS]

## Sheet: Sheet1
Position	window size	# categories	PDB/SCOP	ave LGA_S	ave seqID	ave R-Rs/template	AA	a	c	d	e	f	g	h	i	k	l	m	n	p	q	r	s	t	v	w	y	x
H413	50		PDB				1317	120	7	85	50	8	42	41	215	100	172	13	33	7	86	40	120	28	86	47	16	1
		2	e.8	86.8106	43.1954	37.94	50	1						17		23					9
		148	not e.8	66.715	8.54612	25.5827	695	59		76	21	4	14	11	101	39	98	3	19	7	28	30	83	13	42	37	10
	70		PDB				958	152	25	17	23	4	24	51	127	42	133	75	36		25	21	67	21	94	9	11	1
		2	e.8	88.8949	48.9126	55.6429	42							17		10					9		1		3		2
		89	not e.8	59.5781	7.43613	32.0407	392	73	8	5	16	1	1	7	77	7	42	8	30			8	24	14	60	7	4	1
	80		PDB				310	9	11	4	4	1	6	30	22	12	80	40			17	5	16		49		4
		1	e.8	85.8803	45.8307	63.4889	45							17		10					9	1	3		5
		21	not e.8	56.6307	8.17741	35.1667	54	1	2	3	2				6	2	14						2		18		4
	90		PDB				68		1				1	30	1	10					20	2	1		1		1
		1	e.8	90.2011	54.3943	78.1622	37							17		10					9				1
		1	not e.8	55.16	5.36	36	1																				1

## Sheet: Sheet2
Suppl. Table 7. Effect of window_size on sequence variability in SCOP-categorized structure fragments at position H413. For column headings see Suppl. Table 2.
Position: H413
window size		window 90				window 80				window 70				window 50
classification	PDB	e.8	not e.8		PDB	e.8	not e.8		PDB	e.8	not e.8		PDB	e.8	not e.8
avg LGA_S		90.2011	55.16			85.8803	56.6307			88.8949	59.5781			86.8106	66.715
avg seq_ID		54.3943	5.36			45.8307	8.17741			48.9126	7.43613			43.1954	8.54612
avg R-Rs/template		78.1622	36			63.4889	35.1667			55.6429	32.0407			37.94	25.5827
# PDB/SCOP_ID	67	37	1		309	45	54		951	42	392		1316	50	695
# categories		1	1			1	21			2	89			2	148
AA: (below)
A					9		1		146		73		120	1	59
C	1				11		2		25		8		7
D					4		3		17		5		85		76
E					4		2		23		16		50		21
F					1				4		1		8		4
G	1				6				24		1		42		14
H	29	17			29	17			50	17	7		40	17	11
I	1				22		6		127		77		215		101
K	10	10			12	10	2		42	10	7		100	23	39
L					80		14		133		42		172		98
M					40				75		8		13		3
N									36		30		33		19
P													7		7
Q	20	9			17	9			25	9			86	9	28
R	2				5	1			21		8		40		30
S	1				16	3	2		67	1	24		120		83
T									21		14		28		13
V	1	1			49	5	18		94	3	60		86		42
W									9		7		47		37
Y	1		1		4		4		11	2	4		16		10
X									1		1		1
